# Supplementary material for: Rural–Urban Disparities in Perinatal Smoking in the United States: Trends and Determinants
Source: Int J Environ Res Public Health. 2025 Jun 4;22(6):895. doi: 10.3390/ijerph22060895 (PMC12193116; doi:10.3390/ijerph22060895)
Supplement: Supplementary file 1 [file ijerph-22-00895-s001.zip]

Archive with 1 entries (1 files):
- ijerph-3502477-supplementary.pdf
